# Supplementary material for: The nursing care of people with class III obesity in an acute care setting: a scoping review
Source: BMC Nurs. 2022 Jan 28;21:33. doi: 10.1186/s12912-021-00760-7 (PMC8796636; doi:10.1186/s12912-021-00760-7)
Supplement: Supplementary file 1 — Additional file 1: Table A. Logic Grid for Class III Obesity Scoping Review. Table B. Articles excluded with reasons. [file 12912_2021_760_MOESM1_ESM.zip]

Archive with 2 entries (2 files):
- Appendix A Supplementary Material.docx
- Table B .docx
